# Supplementary material for: Prenatal Hyperhomocysteinemia Leads to Synaptic Dysfunction and Structural Alterations in the CA1 Hippocampus of Rats
Source: Biomolecules. 2025 Feb 19;15(2):305. doi: 10.3390/biom15020305 (PMC11852833; doi:10.3390/biom15020305)
Supplement: Supplementary file 1 [file biomolecules-15-00305-s001.zip]

Archive with 2 entries (2 files):
- actin.tif
- Syn1-noncrop.tif
